# Supplementary material for: B cell subsets contribute to myocardial protection by inducing neutrophil apoptosis after ischemia and reperfusion
Source: JCI Insight. 2024 Feb 22;9(4):e167201. doi: 10.1172/jci.insight.167201 (PMC10967377; doi:10.1172/jci.insight.167201)
Supplement: Supporting data values [file jciinsight-9-167201-s037.xlsx]

## Sheet: Figure1A
Sham	IR1D	IR3D
6659.71	13337.9	25551.1
7016.54	15281	61800.3
7137.13	15615	54816.6

## Sheet: Figure1C
B1a	B1a	B1a	B1b	B1b	B1b	B1	B1	B1	B2	B2	B2
Sham	IR1D	IR3D	Sham	IR1D	IR3D	Sham	IR1D	IR3D	Sham	IR1D	IR3D
78.2575	376.069	527.214	1275.6	2456.98	4735.52	1353.85	2833.05	5253.31	5298.03	10488.1	20260.1
113.081	300.301	1741.34	1526.6	2874.31	10465.1	1639.68	3174.61	12240.6	6106.39	12055	49440.3
33.8253	215.315	1496.42	1970.32	3370.14	11521.5	2004.15	3585.45	12972	5124.53	12010.8	41725.3

## Sheet: Figure1D
Sham	IR1D	IR3D	IR7D
2.88	0.46	2.22	4.03
1.84	0.3	3.52	6.32
2.59	0.71	2.38	5.75

## Sheet: Figure1E 
Day1	Day1	Day3	Day3
Sham	IR	Sham	IR
0.73	5.23	0.86	12.8
2.63	7.61	2.09	9.77
3	9.44	3.24	11.48

## Sheet: FIgure1F-H
CD39	CD39	CD73	CD73	TGF	TGF
Sham	IR3D	Sham	IR3D	Sham	IR3D
837.154	7822.47	132.518	1393.69	468.982	1552.79
422.115	4180.1	91.4198	1069.88	217.686	1143.84
729.635	2836.95	75.8575	2351.42	368.123	1321.39

## Sheet: Figure2B
IR	IR+BD
3	3
2	3
1	3
1	3
1	2
2	2

## Sheet: Figure2C
Sham	IR	IR+BD
1421.49	2288.2	3226.53
1444.3	2904.46	3098.65
1579.75	3048.16	3412.18
1571.15	3060.28	3450.16
1304.55	3094.2	3435.86
1472.5	2963.52	3529.91

## Sheet: Figure2E
IR	IR+BD
23.23	32.45
21.23	33.29
25.232	26.34
19.45	30.87
23.93	25.45
28.45	36.21

## Sheet: Figure2F
IR	IR+BD
0.054568	0.239895
0.016151	0.29211
0.096741	0.081067
0.070479	0.223285
0.077337	0.246466
0.045484	0.218961
0.257345	0.077933

## Sheet: Figure2H
LVEF	LVEF	LVEF	LVIDd	LVIDd	LVIDd	LVIDs	LVIDs	LVIDs	LVFS	LVFS	LVFS	LVEDV	LVEDV	LVEDV	LVESV	LVESV	LVESV
Sham	IR	IR+BD	Sham	IR	IR+BD	Sham	IR	IR+BD	Sham	IR	IR+BD	Sham	IR	IR+BD	Sham	IR	IR+BD
73.7768	60.3352	25.9497	3.9649	3.99524	4.04764	2.29245	2.7269	3.56876	42.1813	31.7464	11.8311	68.6184	69.8042	72.0017	17.994	27.6877	53.3175
66.0379	55.5624	27.4697	4.04667	4.08941	4.76886	2.59228	2.92108	4.16046	35.9406	28.5697	12.7576	71.9563	73.7915	105.948	24.4378	32.7911	76.8442
75.7544	66.4215	42.3704	3.27861	3.8939	3.62486	1.85211	2.487	2.88839	43.5094	36.1309	20.3172	43.5048	65.6664	55.3479	10.548	22.0498	31.8968
71.3718	49.1335	48.7136	3.69547	4.09551	4.90534	2.22072	3.09139	3.69663	39.907	24.5177	24.6406	57.9661	74.0363	113.1	16.5947	37.6596	58.0051
78.8374	55.4497	49.0292	3.40204	3.47727	4.81431	1.82104	2.49974	3.62051	46.4721	28.1121	24.7969	47.6026	50.1144	108.276	10.0739	22.3261	55.1893
	53.0979	43.0708		3.84989	5.26905		2.81588	4.14152		26.8582	21.3991		63.9144	133.525		29.9772	76.0149
	56.5481	30.68		3.8425	4.6171		2.72381	3.95456		29.1137	14.3498		63.6448	98.2907		27.6548	68.1351

[truncated: 43 more sheets: Figure3B, Figure3C, Figure3D, Figure3F, Figure4F, Figure5A, Figure5C, Figure5E, Figure 6A, Figure7A, Figure7B, Figure 7D, Figure7F, Figure 8G, Figure8D, Figure8F, Figure 8E, Figure8H, Figure9A, Figure 9B …]
